# Supplementary material for: A naturally occurring mini-alanyl-tRNA synthetase
Source: Commun Biol. 2023 Mar 23;6:314. doi: 10.1038/s42003-023-04699-0 (PMC10036535; doi:10.1038/s42003-023-04699-0)
Supplement: Supplementary file 4 — Supplementary Data 1 [file 42003_2023_4699_MOESM4_ESM.xlsx]

## Sheet: Figure 2
TuAlaRS
EctRNA-Ala		Alanine incorporation (pmol)						Ecmicro-Ala		Alanine incorporation (pmol)
	0	2	4	8	12	min			0	2	4	8	12	min
G3:U70	0	2.37	6.07021	12.0393	16.1535			G3:U70	0	3.84351	7.53531	16.6384	20.6336
	0	4.123	5.32	13.235	15.084				0	3.794	7.748	18.502	22.404
	0	3.432	6.12	10.31	16.471				0	3.603	7.222	19.312	21.013
	0	3.30833	5.83674	11.8614	15.9028	mean			0	3.74684	7.50177	18.1508	21.3502	mean
	0	0.883019	0.448199	1.47059	0.726683	Std. dev			0	0.127003	0.264599	1.37098	0.932127	Std. dev
G3:C70	0	0	0	0.094	0.075			G3:C70	0	0.074	0.059	0.061	0.093
	0	0	0	0.074	0.061				0	0.082	0.078	0.07	0.043
	0	0	0.453	0.07	0.098				0	0.076	0.043	0.076	0.086
	0	0	0.151	0.0793333	0.078	mean			0	0.0773333	0.06	0.069	0.074	mean
A3:U70	0	0.0814103	0.075	0.079	0.093			A3:U70	0	0.046	0.098	0.073	0.063
	0	0.072	0.083	0.081	0.089				0	0.059	0.059	0.066	0.079
	0	0.096	0.078	0.071	0.086				0	0.062	0.077	0.098	0.083
	0	0.0831368	0.0786667	0.077	0.0893333	mean			0	0.0556667	0.078	0.079	0.075	mean
EcAlaRS
EctRNA-Ala		Alanine incorporation (pmol)						Ecmicro-Ala		Alanine incorporation (pmol)
	0	2	4	8	12	min			0	2	4	8	12	min
G3:U70	0	4.31467	11.9328	22.8543	39.1691			G3:U70	0	0.521895	1.04379	2.08758	2.9748
	0	3.792	11.729	23.045	40.145				0	0.672	1.057	2.114	2.3
	0	5.196	11.802	23.907	39.483				0	0.501	1.703	2.348	2.308
	0	4.43422	11.8213	23.2688	39.599	mean			0	0.564965	1.26793	2.18319	2.5276	mean
	0	0.709594	0.103231	0.560908	0.498195	Std. dev			0	0.093282	0.37684	0.143337	0.387307	Std. dev
G3:C70	0	0.067	0.069	0.071	0.109			G3:C70	0	0.034	0.067	0.079	0.066
	0	0.083	0.074	0.054	0.075				0	0.071	0.59	0.077	0.093
	0	0.072	0.081	0.081	0.065				0	0.075	0.55	0.088	0.06
	0	0.074	0.0746667	0.0686667	0.083	mean			0	0.06	0.402333	0.0813333	0.073	mean
A3:U70	0	0.094	0.078	0.091	0.103			A3:U70	0	0.051	0.049	0.066	0.9
	0	0.065	0.047	0.05	0.071				0	0.08	0.073	0.08	0.094
	0	0.075	0.079	0.083	0.099				0	0.065	0.071	0.082	0.072
	0	0.078	0.068	0.0746667	0.091	mean			0	0.0653333	0.0643333	0.076	0.355333	mean

## Sheet: Figure 3
	TuAlaRS
	Protein conc. (µM)	EctRNA-Ala																									Ecmicro-Ala
		G3:U70					G3:C70					A3:U70					CCA mutant					ΔCCA					G3:U70					G3:C70					A3:U70
	0.0625	100	100	100	100	0	100	100	100	100	0	100	100	100	100	0	100	100	100	100	0	100	100	100	100	0	100	100	100	100	0	100	100	100	100	0	100	100	100	100	0
	0.125	100	100	100	100	0	100	100	100	100	0	100	100	100	100	0	100	100	100	100	0	100	100	100	100	0	100	100	100	100	0	100	100	100	100	0	100	100	100	100	0
	0.25	95	95	95	100	0	100	100	100	100	0	100	100	100	95	0	100	100	100	100	0	100	100	100	100	0	99	99	99	99	0	99	99	99	99	0	100	100	100	100	0
	0.5	55	45	57	86.3333	1.52753	85	86	88	93.6667	0.57735	93	94	94	52.3333	6.4291	100	100	100	100	0	100	100	100	100	0	68	55	65	62.6667	6.80686	92	91	94	92.3333	1.52753	99	99	99	99	0
	1	20	10	11	52.6667	4.93288	55	47	56	63.3333	3.51188	63	67	60	13.6667	5.50757	94	89	96	93	3.60555	97	95	96	96	1	25	36	34	31.6667	5.85947	81	77	82	80	2.64575	91	94	95	93.3333	2.08167
	2	6	2	4	21.3333	3.78594	23	24	17	32	2.64575	31	30	35	4	2	60	67	69	65.3333	4.72582	63	75	75	71	6.9282	1	1	1	1	0	44	40	50	44.6667	5.03322	83	72	70	75	7
	4	0	0	0	9.33333	0.57735	10	9	9	14.6667	1.52753	13	16	15	0	0	27	29	32	29.3333	2.51661	26	30	32	29.3333	3.05505	0	0	0	0	0	11	12	17	13.3333	3.21455	41	37	40	39.3333	2.08167
	8	0	0	0	2	0	2	2	2	3	0	3	3	3	0	0	2	6	5	4.33333	2.08167	21	24	24	23	1.73205	0	0	0	0	0	4	5	5	4.66667	0.57735	12	10	7	9.66667	2.51661
	16	0	0	0	0	0	0	0	0	0	0	0	0	0	0	0	0	0	0	0	0	6	3	7	5.33333	2.08167	0	0	0	0	0	0	0	0	0	0	0	0	0	0	0
	32	0	0	0	0	0	0	0	0	0	0	0	0	0	0	0	0	0	0	0	0	0	0	0	0	0	0	0	0	0	0	0	0	0	0	0	0	0	0	0	0
					mean	Std. dev.				mean	Std. dev.				mean	Std. dev.				mean	Std. dev.				mean	Std. dev.				mean	Std. dev.				mean	Std. dev.				mean	Std. dev.
	EcAlaRS
	Protein conc. (µM)	EctRNA-Ala																									Ecmicro-Ala
		G3:U70					G3:C70					A3:U70					CCA mutant					ΔCCA					G3:U70					G3:C70					A3:U70
	0.0625	100	100	100	100	0	100	100	100	100	0	100	100	100	100	0	100	100	100	100	0	100	100	100	100	0	100	100	100	100	0	100	100	100	100	0	100	100	100	100	0
	0.125	100	100	100	100	0	100	100	100	100	0	100	100	100	100	0	100	100	100	100	0	100	100	100	100	0	100	100	100	100	0	100	100	100	100	0	100	100	100	100	0
	0.25	100	100	100	100	0	100	100	100	100	0	100	100	100	100	0	100	100	100	100	0	97	97	97	97	0	100	100	100	100	0	100	100	100	100	0	100	100	100	100	0
	0.5	87	93	91	98	0	98	98	98	98	0	98	98	98	90.3333	3.05505	81	72	74	75.6667	4.72582	77	70	72	73	3.60555	99	99	99	99	0	100	100	100	100	0	100	100	100	100	0
	1	80	77	82	92	0	92	92	92	94	0	94	94	94	79.6667	2.51661	51	57	52	53.3333	3.21455	67	61	59	62.3333	4.16333	97	97	97	97	0	100	100	100	100	0	98	98	98	98	0
	2	47	47	47	75.6667	3.05505	79	75	73	77	6.08276	74	84	73	47	0	31	37	36	34.6667	3.21455	28	31	32	30.3333	2.08167	95	95	95	95	0	99	99	99	99	0	97	97	97	97	0
	4	22	22	22	36	0	36	36	36	42.6667	1.1547	42	44	42	22	0	15	15	15	15	0	10	14	12	12	2	93	93	93	93	0	97	97	97	97	0	93	93	93	93	0
	8	1.4	1.4	1.4	3	0	3	3	3	6	0	6	6	6	1.4	2.71948e-16	4	4	4	4	0	2	2	2	2	0	91	91	91	91	0	96	96	96	96	0	85	90	86	87	2.64575
	16	0	0	0	0	0	0	0	0	0	0	0	0	0	0	0	0	0	0	0	0	0	0	0	0	0	90	90	90	90	0	93	92	95	93.3333	1.52753	86	87	83	85.3333	2.08167
	32	0	0	0	0	0	0	0	0	0	0	0	0	0	0	0	0	0	0	0	0	0	0	0	0	0	89	90	88	89	1	91	95	96	94	2.64575	78	83	85	82	3.60555
					mean	Std. dev.				mean	Std. dev.				mean	Std. dev.				mean	Std. dev.				mean	Std. dev.				mean	Std. dev.				mean	Std. dev.				mean	Std. dev.

## Sheet: Supplementary Figure 2
TuAlaRS
EctRNA-Ala		Alanine incorporation (pmol)						TutRNA-Ala		Alanine incorporation (pmol)
	0	2	4	8	12	min			0	2	4	8	12	min
	0	4.64456	9.79275	14.3254	21.9917				0	2.2943	4.42073	8.11399	10.6881
	0	4.73	9.021	14.903	21.542				0	2.297	4.733	8.019	10.574
	0	4.609	10.239	16.124	21.076				0	2.512	4.693	8.027	10.902
	0	4.66119	9.68425	15.1175	21.5366	mean			0	2.36777	4.61558	8.05333	10.7214	mean
	0	0.06219	0.616206	0.918285	0.457879	Std. dev			0	0.124917	0.169926	0.052685	0.166513	Std. dev
EcAlaRS
EctRNA-Ala		Alanine incorporation (pmol)						TutRNA-Ala		Alanine incorporation (pmol)
	0	2	4	8	12	min			0	2	4	8	12	min
	0	4.5886	13.0383	28.8746	42.2487				0	1.11917	3.02176	7.38653	12.0311
	0	4.701	13.126	27.492	42.137				0	1.237	3.104	7.394	12.126
	0	4.632	13.093	36.258	42.033				0	1.11	3.035	7.286	12.379
	0	4.64053	13.0858	30.8749	42.1396	mean			0	1.15539	3.05359	7.35551	12.1787	mean
	0	0.0566833	0.0442727	4.7129	0.107875	Std. dev			0	0.0708246	0.0441577	0.0603128	0.179842	Std. dev

## Sheet: Supplementary Figure 3
TuAlaRS
EctRNA-Ala		Alanine incorporation (pmol)						ActRNA-Ala		Alanine incorporation (pmol)
	0	2	4	8	12	min			0	2	4	8	12	min
	0	3.85671	9.05489	16.8102	21.0023				0	4.15016	9.80946	19.1997	24.859
	0	4.36	9.257	17.294	21.462				0	4.247	9.323	20.405	24.563
	0	3.648	9.038	15.036	19.328				0	4.072	10.055	19.321	25.106
	0	3.9549	9.11663	16.3801	20.5974	mean			0	4.15639	9.72915	19.6419	24.8427	mean
	0	0.366016	0.121858	1.18887	1.12313	Std. dev			0	0.0876662	0.372549	0.663637	0.271869	Std. dev
EcAlaRS
EctRNA-Ala		Alanine incorporation (pmol)						ActRNA-Ala		Alanine incorporation (pmol)
	0	2	4	8	12	min			0	2	4	8	12	min
	0	10.3544	17.7325	33.4947	45.9871				0	8.42607	14.9657	34.4589	43.0945
	0	10.781	18.029	33.738	46.32				0	8.341	15.112	32.426	43.523
	0	10.543	15.307	33.135	46.542				0	8.036	15.029	35.943	43.297
	0	10.5595	17.0228	33.4559	46.283	mean			0	8.26769	15.0356	34.276	43.3048	mean
	0	0.213762	1.49333	0.303366	0.279301	SD			0	0.20511	0.0733642	1.76562	0.214334	SD

## Sheet: Supplementary figure 4
	Protein conc. (µM)	EcAlaRS-N461
		EctRNA-Ala					Ecmicro-Ala
	0.0625	100	100	100	100	0	100	100	100	100	0
	0.125	100	100	100	100	0	100	100	100	100	0
	0.25	100	100	100	100	0	100	100	100	100	0
	0.5	100	100	100	100	0	100	100	100	100	0
	1	100	100	100	100	0	100	100	100	100	0
	2	100	100	100	100	0	100	100	100	100	0
	4	100	100	100	100	0	99	99	99	99	0
	8	99	99	99	99	0	96	96	96	96	0
	16	99	96	98	97.6667	1.52753	91	90	93	91.3333	1.52753
	32	94	93	96	94.3333	1.52753	86	93	90	89.6667	3.51188
					mean	Std. dev.				mean	Std. dev.

## Sheet: Supplementary Figure 5
Aminoacylation assay												EMSA
TuAlaRS												Protein conc. (µM)	TuAlaRS
Ecmicro-Ala		Alanine incorporation (pmol)				Cemicro-Ala		Alanine incorporation (pmol)					Cemicro-Ala					Ecmicro-Ala
	0	2	8	min			0	2	8	min		0.0625	100	100	100	100	0	100	100	100	100	0
	0	5.40796	22.4541				0	0.093	0.079			0.125	100	100	100	100	0	100	100	100	100	0
	0	5.784	22.351				0	0.087	0.088			0.25	100	100	100	100	0	99	99	99	99	0
	0	5.905	22.698				0	0.09	0.102			0.5	83	74	72	76.3333	5.85947	61	52	65	59.3333	6.65833
	0	5.69899	22.501	mean			0	0.09	0.0896667	mean		1	44	50	53	49	4.58258	36	37	24	32.3333	7.23418
	0	0.259197	0.178198	Std. dev			0	0.003	0.0115902	Std. dev		2	38	35	26	33	6.245	0	3	2	1.66667	1.52753
												4	13	7	11	10.3333	3.05505	0	0	0	0	0
												8	5	6	3	4.66667	1.52753	0	0	0	0	0
												16	0	0	0	0	0	0	0	0	0	0
												32	0	0	0	0	0	0	0	0	0	0
																mean	Std. dev.				mean	Std. dev.

## Sheet: Supplementary Figure 6
Ecmicro-Ala (G3:U70)								Ecmicro-Ala (G3:C70)								Ecmicro-Ala (A3:U70)
TuAlaRS (100 nM)		Alanine incorporation (pmol)						TuAlaRS (µM)		Alanine incorporation (pmol)						TuAlaRS (µM)		Alanine incorporation (pmol)
	0	4	8	16	32	min			0	4	8	16	32	min			0	4	8	16	32	min
WT	0	7.36286	31.1029	55.8751	97.1622			WT	0	0.194014	0.194014	1.16408	1.8108			WT	0	1.87547	2.52218	5.36771	10.6708
	0	7.465	31.877	57.446	97.207				0	0.227	0.192	1.74	1.942				0	1.905	2.593	5.509	10.321
	0	7.393	33.12	54.905	98.098				0	0.208	0.217	2.032	1.903				0	1.877	2.604	5.699	10.011
	0	7.40695	32.0333	56.0754	97.4891	mean			0	0.209671	0.201005	1.64536	1.88527	mean			0	1.88582	2.57306	5.52524	10.3343	mean
	0	0.0524814	1.01759	1.28228	0.527831	Std. dev			0	0.0165565	0.013889	0.441631	0.0673763	Std. dev			0	0.0166262	0.0444058	0.166239	0.330078	Std. dev
P321A	0	7.84454	18.8544	42.044	90.281			P321A	0	0.194014	1.8108	3.8156	8.21325			P321A	0	0.194014	3.88028	6.9845	15.9738
	0	7.538	15.307	43.119	91.329				0	0.236	1.933	3.186	8.94				0	0.201	3.933	7.236	16.358
	0	7.059	17.003	47.081	92.976				0	0.222	2.007	4.037	7.931				0	0.179	4.006	7.054	19.483
	0	7.48051	17.0548	44.0813	91.5287	mean			0	0.217338	1.91693	3.67953	8.36142	mean			0	0.191338	3.93976	7.0915	17.2716	mean
	0	0.395912	1.77428	2.65282	1.35854	Std. dev			0	0.0213778	0.0990844	0.441516	0.520562	Std. dev			0	0.0112414	0.0631341	0.129878	1.92474	Std. dev
T416A	0	16.0331	29.1074	54.2925	92.0013			T416A	0	0.194014	0.840726	1.87547	4.07429			T416A	0	0.388028	3.68626	5.75574	11.3821
	0	16.198	27.318	57.085	92.125				0	0.176	0.932	1.904	4.321				0	0.395	3.504	6.038	11.079
	0	16.264	30.574	56.732	91.998				0	2.004	0.994	1.931	3.992				0	0.296	4.531	5.841	11.458
	0	16.165	28.9998	56.0365	92.0414	mean			0	0.791338	0.922242	1.90349	4.1291	mean			0	0.359676	3.90709	5.87825	11.3064	mean
	0	0.118907	1.63066	1.52064	0.0723876	Std. dev			0	1.05023	0.0771013	0.0277703	0.171211	Std. dev			0	0.055255	0.547955	0.144768	0.200537	Std. dev
